# Supplementary material for: Evaluation of a Tool to Measure Pharmacists’ Readiness to Manage Intimate Partner Violence
Source: Pharmacy (Basel). 2018 Jul 12;6(3):66. doi: 10.3390/pharmacy6030066 (PMC6163905; doi:10.3390/pharmacy6030066)
Supplement: Supplementary file 1 [file pharmacy-06-00066-s001.zip]

Archive with 2 entries (2 files):
- pharmacy-299360-supplementary-2.pdf
- Pharmacy_supplementary 1.pdf
